# Supplementary material for: A Shorter Form of the Work Extrinsic and Intrinsic Motivation Scale: Construction and Factorial Validation
Source: Int J Environ Res Public Health. 2022 Oct 25;19(21):13864. doi: 10.3390/ijerph192113864 (PMC9658934; doi:10.3390/ijerph192113864)
Supplement: Supplementary file 1 [file ijerph-19-13864-s001.zip]

Archive with 1 entries (1 files):
- ijerph-1983075-supplementary.pdf
